# Supplementary material for: Tyrosinase Inhibitors Derived from Chemical Constituents of Dianella ensifolia
Source: Plants (Basel). 2022 Aug 18;11(16):2142. doi: 10.3390/plants11162142 (PMC9414913; doi:10.3390/plants11162142)
Supplement: Supplementary file 1 [file plants-11-02142-s001.zip]

Archive with 1 entries (1 files):
- plants-1860944-supplementary.pdf
